# Supplementary material for: Susceptibility to acute cognitive dysfunction in aged mice is underpinned by reduced white matter integrity and microgliosis
Source: Commun Biol. 2024 Jan 16;7:105. doi: 10.1038/s42003-023-05662-9 (PMC10791665; doi:10.1038/s42003-023-05662-9)
Supplement: Supplementary file 4 — Supplementary Data 1 [file 42003_2023_5662_MOESM4_ESM.xlsx]

## Sheet: Figure 1
Rears Percentage					Squares Percentage					Squares Percentage
Adult Saline	Adult LPS	Aged Saline	Aged LPS		Adult Saline	Adult LPS	Aged Saline	Aged LPS		Adult Saline	Adult LPS	Aged Saline	Aged LPS
76.9	40	28.6	0		60.1	85	72.3	39.6		0	0	0.1	-0.4
76.9	68.2	25	0		66.4	41.2	49.2	18.5		-0.1	-0.9	-0.1	-0.7
55.6	81.8	38.1	0		63.8	62.4	65.1	30.7		-1	-0.2	0	-1
81.3	53.3	27.3	0		72.4	55.8	44.7	12.8		-0.2	-0.5	-0.5	-3
47.1	38.1	70	0		43.9	28.7	69.2	3.4		0.2	-0.1	-0.5	-1.6
111.1	55.6	21.4	14.3		54.7	69.4	47	52.4		-0.5	-0.3	-0.5	-0.9
		35	0		78.8		57.9	9.3		0.1	-0.2
Systemic IL1b					Hippocampal IL1b					Hypothalamic IL1b
Adult Saline	Adult LPS	Aged Saline	Aged LPS		Adult Saline	Adult LPS	Aged Saline	Aged LPS		Adult Saline	Adult LPS	Aged Saline	Aged LPS
0	76.2806	0	75.8881		0.157135	0.387057	0.0919732	0.601475		0.00617	0.0973	0.00952	0.1927
0	67.4324	0	59.1825		0.0768632	0.160222	0.0637109	0.876447		0.00405	0.12125	0.01568	0.28762
0	49.6606	0	59.0563		0.0386183	0.363609	0.0592628	0.867505		0.02201	0.08129	0.01509	0.1779
0	34.6498	0	80.8584		0.0541748	0.0725791	0.06414	0.376915		0.00477	0.12198	0.02144	0.26145
0	0*	0	71.7173		0.0600711	0.438566	0.127204	0.580913		0.00429	0.00493	0.01722	0.167
0	47.629	0	20.7403		0.0637512	0.232218		0.454808		0.0045	0.11152	0.01206	0.10048
0	18.6074	0	89.8886					0.307646		0.01325	0.0616

## Sheet: Figure 2
	PCRs (arbitrary values, normalised to housekeeping gene)
	C1qalpha					C3					Trem2					Tyrobp					CD68					Clec7a					Il1b
	Adult Saline	Adult LPS	Aged Saline	Aged LPS		Adult Saline	Adult LPS	Aged Saline	Aged LPS		Adult Saline	Adult LPS	Aged Saline	Aged LPS		Adult Saline	Adult LPS	Aged Saline	Aged LPS		Adult Saline	Adult LPS	Aged Saline	Aged LPS		Adult Saline	Adult LPS	Aged Saline	Aged LPS		Adult Saline	Adult LPS	Aged Saline	Aged LPS		Cerebellum			Hypothalamus
Cerebellum	0.78078	1.0755	4.38878	2.2553		1.34493	4.50953	92.3349	21.309		1.02936	0.77014	5.34463	2.35898		0.06592	0.08615	0.43172	0.29998		0.06551	0.06981	0.62392	0.35387		0.00929	0.00554	0.35247	0.16084		0.05018	0.24407	0.11682	0.98214		IL-1	Clec7a		IL-1	Clec7a
	0.8208	1.20686	2.69082	1.85232		3.28526	7.82847	30.0316	12.4311		0.81114	0.79952	3.40407	1.65757		0.06915	0.07813	0.27082	0.32207		0.05117	0.06557	0.34079	0.37527		0.00563	0.0046	0.16818	0.14672		0.03614	0.28483	0.0528	0.54997		0.13328	0.00551		0.0973	0.00221
	0.995	1.08093	2.03235	2.571		7.70786	3.61936	25.7318	40.4588		1.04173	0.97587	2.46403	3.10292		0.07266	0.06984	0.36866	0.25599		0.06597	0.06088	0.49653	0.28698		0.00474	0.00532	0.32869	0.1348		0.03073	0.27654	0.07021	0.50578		0.14504	0.00802		0.12125	0.00363
	0.88938	0.93998	2.77363	1.16809		1.14997	3.02991	22.6794	12.6506		0.80205	0.63337	3.37739	1.85993		0.09625	0.06531	0.21523	0.3076		0.07363	0.06015	0.32077	0.31596		0.00809	0.00407	0.11339	0.17228		0.02928	0.42769	0.17414	0.36679		0.11974	0.01		0.08129	0.00371
	0.80658	1.20579	3.38187	2.79364		3.05738	5.61256	56.8994	45.4651		0.75727	0.94025	4.90051	3.05418		0.06543	0.12746	0.1548	0.19106		0.05624	0.11895	0.18573	0.22021		0.00573	0.01287	0.06501	0.07876		0.00954	0.3841	0.22804	1.70005		0.22017	0.00927		0.12198	0.00405
	1.26097	0.96628	1.82955	2.85084		1.22047	3.73371	17.0471	27.6148		1.06407	0.74822	2.356	3.3388		0.08074	0.07637	0.16992	0.14443		0.07794	0.05501	0.20779	0.16992		0.00818	0.00437	0.06849	0.05458		0.02556	0.19315	0.03504	1.43363					0.00493	0.00227
	0.88529	1.23529		3.30127		3.41315	4.05008		14.8541		0.86803	0.89117		3.28461		0.07223	0.0777		0.28304		0.06001	0.06189		0.37879		0.00579	0.00259		0.15645		0.03524			0.52012		0.09407	0.00601		0.11152	0.00241
																																				0.14329	0.00432		0.0616	0.00166
Hypothalamus	0.05202	0.0786	0.09223	0.15245		0.11604	0.11448	0.26681	0.3691		0.06423	0.06422	0.1165	0.14573		0.07032	0.10015	0.12158	0.20352		0.04801	0.07486	0.14308	0.19093		0.00464	0.00221	0.05585	0.06465		0.00617	0.0973	0.00952	0.1927		0.44546	0.12352		0.1927	0.06465
	0.0717	0.08054	0.10106	0.08141		0.15212	0.26761	0.48845	1.1706		0.08672	0.06523	0.11626	0.07389		0.09311	0.09392	0.13461	0.12164		0.06863	0.05974	0.13263	0.12866		0.0065	0.00363	0.05983	0.039		0.00405	0.12125	0.01568	0.28762		0.4761	0.15866
	0.05751	0.0725	0.09512	0.09301		0.16148	0.21457	0.32283	0.49169		0.05609	0.05786	0.10919	0.10124		0.068	0.08212	0.12423	0.13259		0.04509	0.05051	0.12782	0.13484		0.00545	0.00371	0.0631	0.05089		0.02201	0.08129	0.01509	0.1779		0.75953	0.12702		0.28762	0.05089
	0.06138	0.06287	0.11235	0.07565		0.13461	0.23291	0.45478	0.77538		0.05968	0.04601	0.11091	0.07236		0.07405	0.06984	0.13067	0.10198		0.05964	0.04749	0.14592	0.10168		0.00489	0.00405	0.05418	0.03087		0.00477	0.12198	0.02144	0.26145		0.33384	0.12163		0.1779	0.03087
	0.05181	0.05296	0.0798	0.07575		0.16912	0.11828	0.1908	0.27461		0.05975	0.05811	0.09574	0.06143		0.06935	0.06505	0.1132	0.1091		0.04937	0.04982	0.09621	0.10059		0.00371	0.00227	0.02496	0.01796		0.00429	0.00493	0.01722	0.167		0.25029	0.0534		0.26145	0.01796
	0.05627	0.06054	0.06879	0.0795		0.18002	0.19745	0.53007	0.29003		0.05715	0.05234	0.08294	0.0852		0.07401	0.07539	0.09342	0.11681		0.06101	0.04612	0.08505	0.10478		0.00672	0.00241	0.02123	0.02278		0.0045	0.11152	0.01206	0.10048		0.36448	0.03622		0.167	0.02278
	0.05804	0.08064		0.09253		0.10678	0.13106		0.17977		0.07507	0.0746		0.09014		0.08076	0.08402		0.13824		0.08814	0.06975		0.10273		0.00475	0.00166		0.02683		0.01325	0.0616				0.19204	0.09299		0.10048	0.02683
Hippocampus	2.73936	2.47439	2.20888	5.1709		2.75324	13.7018	7.17219	59.9935		4.13208	3.10896	3.19735	7.09293		0.48243	0.47009	0.80737	1.02686		3.9772	2.84151	3.88157	6.50085		0.39399	0.19056	4.77497	7.55007		0.157135	0.387057	0.0919732	0.601475		Hippocampus			Pre-frontal Cortex
	2.20735	2.27556	1.82854	5.92874		4.27971	7.34506	4.08576	73.5197		3.38274	2.93756	2.48518	7.61003		0.45851	0.55705	0.51293	1.51663		3.13862	2.75292	2.73286	7.45236		0.27759	0.21832	2.54565	9.77091		0.0768632	0.160222	0.0637109	0.876447		IL-1	Clec7a		IL-1	Clec7a
	1.19584	1.76558	1.94839	4.42376		4.57453	4.74657	13.8422	30.3514		1.3798	1.74607	3.1451	7.56713		0.43182	0.44831	1.04028	0.6208		1.37354	1.45081	3.01333	6.15913		0.4297	0.13273	13.2581	4.30171		0.0386183	0.363609	0.0592628	0.867505		0.584805	0.19056		0.13328	0.00551
	2.19994	1.85188	2.51677	2.71766		8.80477	4.57539	8.89407	29.8482		2.78438	2.03863	3.18327	3.97301		0.49442	0.60239	0.74505	0.84615		2.56131	1.71527	2.81296	3.504		0.24961	0.20793	4.71463	5.48574		0.0541748	0.0725791	0.06414	0.376915		0.387057	0.21832		0.14504	0.00802
	1.69974	1.81617	2.13005	2.75075		3.03044	5.27001	20.9752	12.1654		2.56763	2.91673	4.99577	3.5542		0.43836	0.446	0.48651	0.62675		2.01741	2.82807	3.2027	2.98187		0.32019	0.34726	1.54057	1.93817		0.0600711	0.438566	0.127204	0.580913		0.160222	0.13273		0.11974	0.01
	1.94393	2.53737		3.24395		6.27074	8.69832		8.91147		2.3166	2.40964		3.51371		0.4697	0.49684	0.60869	0.7662		2.03166	2.10508		2.95608		0.35931	0.1782	2.50569	1.78168		0.0637512	0.232218		0.454808		0.363609	0.20793		0.22017	0.00927
		1.86375		3.94454			10.0234		16.4597			1.7003		3.79015		0.41301	0.63038		0.75562			1.37839		4.16029		0.26901	0.19722		1.98641					0.307646		0.0725791	0.34726
																																				0.438566	0.1782		0.09407	0.00601
Pre-frontal Cortex	0.2573	0.29206	0.34879	0.39641		0.00897	0.00892	0.02008	0.01431		0.07025	0.037	0.05871	0.02851		0.46669	0.48786	0.5499	0.7581		0.10356	0.0974	0.14914	0.10127		0.02857	0.00551	0.08416	0.12352		0.03788	0.13328	0.04447	0.44546		0.232218	0.19722		0.14329	0.00432
	0.23778	0.35884	0.42365	0.43726		0.00374	0.01487	0.01044	0.01991		0.04792	0.03241	0.05346	0.04348		0.50223	0.5634	0.6446	0.76651		0.09886	0.08287	0.09685	0.10834		0.01222	0.00802	0.10926	0.15866		0.05471	0.14504	0.08841	0.4761		0.601475	7.55007		0.44546	0.12352
	0.33292	0.35854	0.32181	0.29719		0.00805	0.00502	0.00921	0.02387		0.05752	0.03649	0.03743	0.07291		0.47903	0.55449	0.7695	0.6422		0.10291	0.08839	0.09581	0.16612		0.01522	0.01	0.3002	0.12702		0.04366	0.11974	0.10897	0.75953		0.876447	9.77091		0.4761	0.15866
	0.2541	0.4419	0.33647	0.33647		0.01339	0.01021	0.00694	0.01178		0.06209	0.03664	0.03632	0.03362		0.45333	0.64388	0.59986	0.70264		0.08685	0.08877	0.07698	0.08597		0.01603	0.00927	0.0881	0.12163		0.02217	0.22017	0.05857	0.33384		0.867505	4.30171		0.75953	0.12702
	0.23848	0.34966	0.2768	0.28298		0.0071	0.01702	0.02945	0.01497		0.03226	0.02605	0.04574	0.04919		0.51261	0.54189	0.38565	0.67575		0.07325		0.11416	0.10064		0.01676	0.01923	0.04293	0.0534		0.02526	0.09407	0.04873	0.25029		0.376915	5.48574		0.33384	0.12163
	0.3034	0.30737	0.2648	0.32662		0.0061		0.00749	0.01652		0.0434	0.04147	0.03754	0.03773		0.39455	0.47252	0.55378	0.57275		0.0956	0.07321	0.09269	0.11089		0.02296	0.00601	0.06874	0.03622		0.08136	0.14329	0.10612	0.36448		0.580913	1.93817		0.25029	0.0534
	0.17874	0.33898		0.45921		0.00417			0.03702		0.03166			0.04925		0.36498	0.43091		0.8682		0.07315	0.08784		0.1352		0.01169	0.00432		0.09299		0.0403			0.19204		0.454808	1.78168		0.36448	0.03622
																																				0.307646	1.98641		0.19204	0.09299

## Sheet: Figure 2 Raw qPCR
	Cerebellum Panel 1 Cts						Cerebellum Panel 2 Cts					Hypothalamus Panel 1 Cts									Hippocampus Panel 1 Cts							Hippocampus Panel 2 Cts				Pre-frontal Ctx Panel 1 Cts							Pre Frontal Ctx Panel 2 Cts
	18S	IL1beta	C3	C1q	TREM2		18S	CD68	Clec7a	Tyrobp		18S	IL1beta	C3	C1q	TREM2	CD68	Clec7a	Tyrobp		18S	IL1beta	C3	C1q	TREM2	CD68		18s	Clec7a	Tyrobp		18S	IL1beta	C3	C1q	TREM2	CD68		18s	Clec7a	Tyrobp
Adult Saline	40.6408	15.5257	31.4599	25.19	28.0721		13.2389	28.8003	32.5854	27.2639		14.8076	42.2759	29.3495	25.4154	27.879	30.221	32.8396	26.6806		14.177	38.4555	31.1141	23.692	26.7248	26.6215		14.5131	32.7499	26.506		14.789	44.165	33.212	30.512	28.056	27.233		12.9948	33.2646	26.014
	39.4465	15.3934	31.5411	25.3176	28.2549		12.9629	28.7921	32.4798	27.1629		14.4945	41.8657	29.3504	25.242	27.8739	30.1154	32.4721	26.6165		13.9969	38.1137	31.0255	23.6935	26.8654	26.5908		14.2695	32.6834	26.3556		14.761	40.928	33.698	30.644	28.042	27.108		12.7878	33.0619	25.943
	40.3536	15.505	30.3096	25.2538	28.4963		13.0673	29.0665	33.054	27.1341		14.5351	43.0169	28.8898	24.6596	27.2463	29.4114	32.1791	26.0905		14.2224	39.5641	30.6419	24.0642	27.0698	27.0085		13.978	32.8783	26.2004		14.968	43.2	35.058	30.984	28.737	27.357		13.3117	34.9655	26.2228
	40.8585	15.5243	30.4952	25.2313	28.599		13.059	29.159	33.2541	27.0878		14.4635	42.112	28.7633	24.6857	27.3571	29.5975	31.8853	26.0989		14.1576	39.3416	30.5784	24.1105	27.1504	27.0204		14.071	32.8192	26.0722		15.006	41.754	35.377	31.048	28.769	27.594		13.2217	34.591	26.2106
	40.8278	15.5412	29.3028	24.9574	28.3418		13.1647	28.7756	33.5657	27.1201		14.456	39.7042	27.9761	24.9867	27.8076	30.3018	32.2461	26.4798		14.1244	39.9932	29.6733	24.0505	27.0939	27.2466		14.3029	32.509	26.4529		15.011	43.954	34	31.284	28.616	27.651		12.9689	34.0996	26.0426
	40.9264	15.5314	29.3431	24.9978	28.1144		13.073	28.8298	33.285	27.0637		14.3962	40.1367	27.998	24.908	27.9272	29.8035	32.1945	26.499		14.0858	39.7825	29.6181	23.9746	27.4463	27.1703		14.1829	32.4031	26.4319		15.147	42.753	34.274	31.63	28.809	27.783		12.9405	34.204	25.9577
	40.8235	15.4952	31.7369	25.1012	28.5556		13.1387	28.5964	32.675	26.6737		14.5231	42.6752	29.0576	24.9862	27.858	29.7527	32.5036	26.488		14.0431	39.736	30.9307	24.3007	27.1826	27.4358		14.2188	33.2109	26.2003		15.075	43.479	33.136	30.646	28.44	27.924		13.1077	34.3031	26.2256
	41.0605	15.5625	31.8065	25.1751	28.6004		13.1315	28.7263	32.8076	26.7421		14.5914	42.0693	29.0492	24.9637	27.9364	29.7748	32.4856	26.4833		13.9773	39.5404	30.8424	24.2588	27.3964	27.445		14.1897	33.1209	26.2147		14.951	Undet.	33.168	31.036	28.495	27.907		13.0755	34.1131	26.1713
	40.9634	15.4274	30.5174	25.1037	28.6044		13.1431	29.0445	33.2781	27.2157		14.4452	43.0296	28.58	25.1135	27.6783	29.8927	32.6028	26.447		14.1147	40.4345	30.4473	24.8414	27.9568	27.9946		14.0121	32.7642	26.1366		14.673	44.275	33.27	32.637	29.076	27.695		12.9922	34.141	25.9315
	44.1475	15.4817	30.3534	25.2944	28.5521		13.0823	29.0031	33.0656	27.2543		14.4121	41.7927	28.6434	25.115	27.8778	29.951	32.9519	26.4785		13.9887	40.2408	30.3758	24.7669	28.1373	27.9849		14.0525	32.5557	26.2819		14.672	42.246	34.086	32.856	Undet.	27.564		12.9865	33.945	25.9466
	40.9818	15.9034	32.2	25.0841	28.4931		13.2835	28.8767	33.0032	27.1156		14.8671	42.9402	28.9052	25.4113	28.0957	30.1104	32.293	26.7879									14.5972	33.1353	26.758		14.912	40.831	34.697	32.337	28.944	27.482		12.9712	33.979	26.2893
	42.2184	15.9279	31.9593	25.0382	28.705		13.4693	28.728	32.8578	27.2416		14.9206	42.6239	28.9773	25.4809	28.4409	29.9725	32.3912	26.8091									14.7626	33.1008	26.7605		14.911	41.089	33.939	32.303	28.929	27.56		13.0377	33.2103	26.3285
	39.9874	15.4495	30.229	25.1046	28.3723		13.0712	28.8411	33.0784	27.0159		14.4093	41.1357	29.1921	24.8978	27.3462	29.0267	32.4434	26.233		14.3874	39.6064	30.1828	24.3461	27.6734	27.7269		14.0643	32.985	26.2688		14.783	43.249	34.266	31.22	29.187	27.803		12.9973	34.7518	26.3705
	41.1232	15.4278	30.3259	24.9759	28.3772		12.9599	28.8436	33.0743	26.9953		14.3459	40.1557	29.253	24.8718	27.4533	29.0242	32.3051	26.1496		14.3321	40.1988	30.3768	24.4975	27.6992	27.7667		13.9748	32.7893	26.2968		14.788	41.408	35.199	31.421	29.231	27.867		12.9009	34.3162	26.3597
Adult LPS	37.8898	15.5433	29.9604	24.8817	28.6645		12.9579	28.4605	33.0369	26.5888		14.5583	37.944	29.1767	24.5854	27.7869	29.3414	33.6015	25.9659		14.0101	36.3179	29.1078	23.9592	27.0037	26.9502		14.0223	33.1712	25.9744		14.78	40.231	33.269	31.548	29.028	27.263		12.9646	35.5669	25.9487
	37.7434	15.6712	30.2107	25.0038	28.7678		12.9524	28.683	33.1312	26.8116		14.5438	37.6151	29.3816	24.5732	27.7835	29.5087	33.6685	26.1052		13.954	36.1278	28.8817	23.5107	27.0844	26.9679		13.9556	33.4927	26.1546		14.87	39.465	33.771	31.566	29.143	27.348		12.98	35.7593	26.0335
	37.6321	15.674	29.5404	24.875	28.7834		13.0051	28.6568	33.3618	26.9572		14.5292	37.4528	28.0509	24.4553	27.762	29.697	32.9683	26.1716		14.1473	36.9799	29.8072	24.0234	27.1695	27.1131		14.0698	33.0912	25.9268		14.926	39.652	33.063	32.041	29.29	27.967		12.8176	34.8375	25.6583
	37.8189	15.7854	29.4503	24.9477	28.8048		13.0876	28.8324	33.4463	26.8877		14.6298	37.4913	28.1332	24.683	27.815	29.8669	32.9242	26.1411		14.1301	37.0105	29.9894	23.9713	27.2989	27.1723		14.1598	33.4384	25.9628		14.975	40.622	32.667	32.271	29.393	27.723		12.952	35.2129	25.7745
	41.1454	15.4939	30.2093	24.8122	28.1647		13.0276	28.8002	33.2263	27.0621		14.4756	37.7482	28.2559	24.5593	27.8037	29.9735	32.7867	26.2429		14.8286	39.9007	30.7889	24.9764	27.6555	27.6784		14.1402	33.8752	26.2974		15.001	40.361	34.169	31.379	29.236	27.754		12.9422	34.6208	25.7933
	40.7515	15.5827	30.3924	24.8981	28.4745		13.1127	28.9441	33.2407	27.1447		14.4694	38.2073	28.3665	24.698	27.9259	29.8843	32.8476	26.2665		14.8546	40.4915	31.0107	24.9577	27.9423	27.8049		14.2196	34.1462	26.3523		14.887	40.665	35.175	31.734	29.116	27.775		13.0256	34.9759	25.8613
	37.4429	15.5162	30.4645	25.1165	28.92		12.902	28.7393	33.4141	26.9954		14.2753	37.242	28.0374	24.6396	28.0665	29.7787	32.3758	26.3024		14.1369	38.3187	30.4516	24.3856	27.83	28.1355		14.4433	33.7125	26.2149		14.757	38.611	30.377	32.821	29.035	27.227		12.7285	34.7062	25.4374
	37.8103	15.6974	30.7325	25.174	29.0464		12.921	28.7472	33.4812	27.1105		14.3242	37.1475	28.0397	24.7238	28.012	29.9408	32.687	26.3631		14.329	38.4874	30.5845	24.4862	28.0017	28.0256		14.5707	33.6978	26.2353		14.785	38.418	30.429	32.817	29.053	27.555		12.7978	34.6829	25.4129
	36.767	15.8382	29.9011	24.9543	28.6511		12.9892	27.851	32.0257	26.2054		14.4166	42.0503	29.2144	25.1264	27.9511	29.9765	33.6418	26.6707		13.8693	36.6983	30.2068	24.0401	27.399	27.4543		13.9052	32.3573	26.0403		26.457	Undet.	Undet.	Undet.	41	37.106		12.6633	33.3062	25.627
	37.6784	15.816	30.1426	25.0973	28.6988		13.173	28.0084	32.1568	26.3146		14.7834	42.679	29.3388	25.3734	27.9993	30.1576	33.6448	26.7613		14.0005	37.0667	30.4196	24.1417	27.5993	27.7226		14.1404	32.7213	26.3089		26.628	Undet.	Undet.	Undet.	Undet.	41		12.9848	34.0537	25.8023
	37.0053	15.6205	30.3129	25.1026	28.7242		13.098	28.972	33.3515	26.9672		14.5095	37.3513	28.3963	24.9253	27.9688	29.9422	33.5761	26.3421		14.2834	36.9191	29.8232	23.9775	27.5247	27.6213		14.1256	33.6283	26.1019		14.968	40.213	33.712	32.444	29.723	28.152		12.9683	35.3251	25.9921
	37.2745	15.6132	30.3648	25.1281	28.8075		12.94	28.9663	33.5447	26.892		14.3269	37.5381	28.3658	24.7923	27.9525	30.082	33.2077	26.3183		14.5172	37.2276	29.994	24.2064	27.8201	27.8509		14.0279	33.387	26.0429		14.894	38.852	33.159	32.817	Undet.	27.997		12.7735	35.5501	25.8944
	38.2554	15.7422	30.2631	24.9283	28.6266		13.147	28.8578	34.2748	26.9773		14.4346	38.5794	28.9431	24.3263	27.3255	29.3406	33.8954	26.0697		14.115	37.7707	29.4522	24.2765	27.8741	27.9465		14.9625	34.4242	26.5554		15.005	40.466	32.503	31.583	28.844	27.756		13.002	35.9991	26.1856
	38.5027	15.8272	30.5386	24.9521	28.7807		13.1049	28.9419	34.1584	27.0291		14.4334	38.1461	29.0181	24.5193	27.5954	29.5003	33.9885	26.3011		13.9049	37.4804	29.3583	24.0282	27.6664	27.9481		14.9438	33.981	26.6589		14.929	40	32.71	31.691	29.528	27.695		13.0425	36.1433	26.2244
Aged Saline	39.033	15.703	26.3451	22.9873	26.1433		12.9465	25.4755	27.6709	24.4007		14.2313	41.4405	27.8968	23.9432	26.6865	28.171	28.6783	25.4828		14.8946	39.9412	30.5259	24.7819	27.7074	27.2831		14.4855	29.4789	25.6488		14.926	43.848	32.301	31.573	28.608	27.001		13.0669	31.7585	25.8621
	39.124	15.7579	26.2757	22.946	26.2481		12.9457	25.4224	27.6595	24.4107		14.2938	40.6375	27.7253	24.1389	26.6264	28.2475	28.7527	25.4822		14.9008	39.8593	30.6047	24.7165	27.7647	27.4583		14.4872	29.2776	25.9112		15.079	41.913	32.456	39	28.609	26.881		13.0635	31.728	25.9615
	40.6009	15.4446	27.3725	23.286	26.4921		12.9621	26.2998	28.6166	25.0443		14.2565	40.2445	26.911	23.8211	26.5633	28.1316	28.5803	25.3113		14.6252	39.8693	30.8396	24.6945	27.7224	27.4939		14.1305	29.901	26.0501		15.119	41.41	33.283	33.295	28.897	27.727		12.916	31.2078	25.5621
	39.2751	15.426	27.5609	23.4362	26.5112		12.9153	26.3044	28.6295	25.0765		14.2123	40.2604	26.9331	23.917	26.7041	28.4573	28.6006	25.302		14.5426	40.3905	31.1573	24.738	27.841	27.6151		14.0741	29.8532	26.0536		15.038	41.791	34.007	34.123	Undet.	27.912		12.9797	31.2824	25.6177
	39.644	15.5781	27.6895	23.9443	27.1191		12.7876	25.6261	27.6648	24.5717		14.2826	40.3658	27.4628	23.9842	26.6141	28.2911	28.5305	25.3946		14.4704	39.8849	29.914	24.1227	27.2922	27.3133		13.9419	27.4532	24.8225		14.885	40.342	33.059	33.715	29.047	27.321		13.0143	29.8616	25.4118
	39.6801	15.5597	27.9088	23.9341	27.0503		12.8624	25.6986	27.6435	24.4656		14.1128	40.1856	27.4981	23.8719	26.7684	28.3382	28.4302	25.3868		14.3834	40.0378	29.8929	24.1336	27.4449	27.4351		13.9203	27.4389	24.8881		14.782	40.194	33.982	34.072	29.147	27.468		13.0256	29.7954	25.4158
	38.7833	15.8694	28.0946	23.7406	26.9551		13.0886	26.5634	29.4268	25.5902		14.377	39.8597	27.102	23.8327	26.8473	28.3117	28.8783	25.4285		13.6838	38.1048	28.0948	23.4442	26.2242	26.4547		13.9598	28.9852	25.5049		14.637	41.071	33.457	33.597	28.517	27.367		12.8389	31.4086	25.61
	38.4782	15.8618	28.42	23.8897	26.9772		13.276	26.6609	29.2569	25.6292		14.406	39.9946	27.2288	23.8837	26.8445	28.2874	28.8742	25.5636		13.4792	38.0729	28.1674	23.6892	26.1228	26.4214		14.117	28.9533	25.3886		14.576	41.062	33.653	32.947	29.02	27.329		12.8962	31.5587	25.621
	37.6234	15.7374	26.9534	23.4731	26.2887		13.1505	27.3175	30.0074	25.9877		14.4958	40.1373	28.4508	24.4761	27.1655	28.9574	30.08	25.7677		13.8208	37.8486	26.3904	22.265	25.2005	25.1687		14.0711	30.5462	26.1225		14.896	42.486	31.409	31.389	28.67	27.108		13.1297	32.9097	26.136
	38.5579	15.7697	26.9633	23.2994	26.3887		12.9995	27.2635	29.945	25.9698		14.3944	40.4864	28.4575	24.4246	27.0513	28.9614	30.0058	25.7461		13.7381	37.5332	26.4572	22.2049	25.1555	25.1365		14.0054	30.4666	26.0059		14.884	42.215	31.756	32.073	28.931	27.226		12.9901	32.5468	26.0162
	40.8559	15.7027	28.5676	24.3614	27.3849		13.1029	27.1453	29.929	25.8666		14.4592	40.8342	26.9728	24.6899	27.3027	29.1192	30.1922	26.0175		14.1885	39.3314	29.2179	24.2367	27.0599	26.9564		14.1416	30.027	25.9472		14.842	39.702	33.272	33.149	28.97	27.281		12.8877	31.7979	25.7454
	41.1236	15.9026	28.5589	24.3768	27.4		13.1356	27.1979	29.962	25.9077		14.4538	40.8959	27.0375	24.7011	27.352	29.1822	30.3808	26.0827		14.0755	40.2313	28.9982	24.174	27.2385	27.0762		14.3515	30.0454	25.95		14.823	40.787	34.325	33.021	29.039	27.577		12.9203	31.9706	25.7688
Aged LPS	35.8768	15.799	28.2817	24.1139	27.4902		13.0731	26.4208	28.7477	25.0122		14.4069	36.3598	27.4297	23.3697	26.5146	27.8901	28.5799	24.7919		14.3797	36.8056	29.453	24.0655	27.0412	27.3423		13.9569	28.2665	24.8697		15.423	38.195	33.606	35.744	30.247	28.431		13.0054	31.1079	25.4416
	36.2068	15.9925	28.4539	24.21	27.4877		13.1046	26.3524	28.8676	25.0939		14.3329	36.773	27.4585	23.3421	26.3448	27.8812	28.6238	24.856		14.6766	36.7626	29.7484	24.135	27.599	27.4338		13.9698	28.2347	24.9433		15.501	39.22	34.147	35.228	30.432	28.368		13.0343	31.1616	25.4264
	36.5578	15.7743	28.9491	24.3103	27.8271		12.9748	26.1609	28.722	24.8311		14.349	34.4823	25.7492	24.3663	27.4368	28.4254	29.3165	25.5416		14.211	36.9457	29.8699	23.6795	27.1953	27.3436		13.8164	27.8435	24.2233		15.01	37.73	32.196	33.761	29.091	27.365		12.7779	30.5985	25.3206
	37.0745	15.8371	28.9988	24.3977	27.9264		12.9942	26.2535	28.957	24.8821		14.4389	34.6508	25.8854	24.3699	27.4388	28.5471	29.3886	25.6659		14.506	37.0083	29.8172	23.7477	27.203	27.1492		13.9238	27.7714	24.2722		15.014	36.959	32.687	32.412	29.06	27.425		12.9219	30.6037	25.2113
	36.8112	15.5858	27.2673	23.4878	26.6417		12.9531	26.5642	28.9325	25.1373		14.2861	35.7097	26.9597	24.1068	26.8892	28.3001	28.8817	25.4265		14.5054	37.7143	29.666	23.5323	27.1984	26.9695		14.252	29.2986	26.0009		14.72	37.037	32.534	32.965	28.897	27.369		12.8444	30.8832	25.5651
	36.513	15.5447	27.1552	23.6736	26.8891		13.0447	26.6394	28.9915	25.2536		14.3605	36.1153	27.0255	24.0693	26.9426	28.4044	28.9277	25.3961		14.5994	37.795	28.8275	23.7183	27.3302	26.9637		14.3409	29.3832	25.9393		16.028	37.655	33.137	33.208	28.976	27.404		12.9191	31.0354	25.5059
	36.0057	14.8216	27.8058	23.8816	26.7517		13.0349	26.4958	28.6987	25.065		14.203	36.4358	26.2854	24.3435	27.3127	28.6991	29.6107	25.6899		13.9762	36.1308	27.1125	22.6845	25.905	25.8264		13.876	28.6942	25.2543		14.605	37.549	32.752	32.362	28.83	27.172		12.859	31.0462	25.4747
	36.6411	14.8955	28.2122	24.0161	26.6894		13.2342	26.6836	28.8145	25.0537		14.3286	36.7405	26.2951	24.3695	27.3893	28.7264	29.5358	25.7986		14.0393	36.2831	27.2633	22.7983	26.2988	25.9346		14.1104	28.7419	25.1797		14.643	37.298	32.783	32.291	29.093	27.238		13.0458	31.1375	25.4786
	34.7362	15.7707	27.2601	23.6731	26.9723		13.3555	27.1688	29.9001	25.8457		14.4983	36.3797	27.8631	24.5638	28.0548	28.9461	30.5933	25.8131		13.9117	35.3932	26.8757	22.5128	25.8354	25.6782		14.1587	30.3048	25.7203		14.901	38.572	32.549	31.674	28.575	27.401		13.3384	32.5998	25.8694
	35.3463	15.7332	27.2327	23.6716	26.9955		13.0946	27.2038	29.8053	25.7901		14.2944	35.8756	27.9174	24.404	27.3615	28.7521	30.3525	25.7189		13.9991	35.7943	26.9087	22.4943	26.1213	25.6246		13.9649	30.1217	25.7212		14.831	37.282	32.878	32.104	28.706	27.265		13.1444	32.5682	25.7107
	35.4629	15.9175	28.0986	23.8798	27.0496		13.0817	27.4209	30.2847	26.1244		14.2349	36.6814	27.6404	24.1988	27.0614	28.5688	29.9218	25.4746		14.1679	35.6982	28.1073	23.0413	26.1345	26.0575		14.2619	30.5338	25.7023		14.946	37.533	32.616	32.224	29.239	27.517		13.0643	32.9556	25.8642
	35.6083	15.9896	28.0828	23.8721	27.0996		13.0981	27.4405	30.1484	26.0572		14.1604	36.5566	27.6264	24.2221	27.0415	28.643	29.9773	25.4879		13.9333	35.7121	28.0279	22.9528	25.9862	25.9247		14.4127	30.6487	25.7101		15.044	38.12	32.869	32.374	29.232	27.271		13.0114	32.958	25.7994
	36.9505	15.818	28.6238	23.4897	26.9535		13.1631	26.366	28.966	25.1853		14.336	37.6637	28.3262	24.0931	26.9909	28.752	29.855	25.3278		13.9194	36.7551	28.006	23.6014	26.6575	26.6638		14.1743	30.2872	25.5719		15.042	39.645	31.61	31.921	28.84	27.049		13.158	31.719	25.589
	37.0588	15.971	29.0411	23.6829	27.1159		13.1176	26.3083	28.8082	25.1801		14.2415	37.2946	28.4709	24.0308	27.115	28.6858	29.7379	25.3081		14.0336	36.9869	28.0461	23.5992	26.8494	26.6863		14.1755	30.1893	25.5548		15.095	39.544	31.396	32.205	28.891	27.218		13.0387	31.5386	25.0513

## Sheet: Figure 3
	24 months																	16 -19 months															5-7 months
-24	80	90	100	80	90	80	80	80	80	80	90	90	80	90	90	90		90	90	100	80	80	90	70	80	70	80	90	80	80	90		90	80	90	100	90	80	80	80	90	90	90	80	80	90	80	90	80
3	80	80	80	100	80	80	80	80	100	80	100	80	80	80	80	80		100	80	100	80	80	80	80	80	80	80	80	100	80	100		100	100	80	100	80	80	80	80	80	100	80	100	80	100	100	80	100
5	80	100	80	80	100	60	100	80	80	80	100	80	60	80	100	80		80	80	80	80	80	100	60	80	80	80	80	100	80	80		80	80	100	100	100	100	100	100	100	80	60	100	80	80	80	80	80
7	80	80	80	80	80	60	80	80	80	80	100	100	80	80	100	80		100	100	80	80	80	100	80	100	80	80	80	80	80	80		80	100	80	80	80	80	80	100	80	100	100	100	80	80	80	100	80
24	80	80	80	80	90	70	90	90	80	80	100	90	70	80	100	80		90	80	100	80	90	80	90	80	90	80	90	80	80	80		90	80	80	100	80	90	90	90	90	80	90	100	80	100	90	90	90
48	80	80	90	80	90	70	90	100	90	80	90	80	90	90	80	90		100	100	90	90	100	80	80	80	90	90	90	90	90	100		90	90	100	100	80	80	80	80	100	90	100	100	80	90	90	80	90
51	60	80	80	80	60	60	60	60	80	60	100	80	60	60	60	100		100	100	100	80	80	80	60	60	80	80	80	60	60	80		80	80	80	100	100	80	80	60	80	80	80	80	60	100	100	80	80
53	80	80	80	80	80	80	40	80	80	60	80	80	60	80	80	80		100	80	100	80	100	80	60	60	60	80	100	100	60	60		80	80	100	80	100	80	80	80	60	100	80	100	80	100	80	80	100
55	80	80	100	80	80	80	80	100	80	100	80	80	80	80	80	80		100	100	100	100	80	80	80	80	80	80	80	80	100	80		80	80	80	100	100	80	80	100	80	80	100	100	100	80	80	80	100
72	90	80	80	80	90	80	70	80	80	80	90	80	70	90	80	90		100	90	90	80	90	80	70	80	80	90	90	80	80	80		80	80	100	90	90	80	80	80	90	80	90	90	80	90	80	80	90
74	90	80	80	90	80	80	80	80	90	80	90	80	90					100	90	90	80	90	80	70	80	80	90	90	80	80	80		80	80	100	90	90	80	80	80	90	80	90	90	80	90	80	80	90
98	60	60	60	80	60	60	100	60	60	80	60	80	100					100	60	80	60	80	80	80	80	80	60	100	60				100	60	80	100	80	80	80	100	80	80	80	100	80	100	80	80	100
100	80	80	60	60	60	80	60	60	60	100	80	80	60					100	100	80	80	80	80	60	60	80	80	60	100				80	60	80	100	100	80	80	80	80	80	80	80	80	80	80	60	80
102	80	80	60	80	80	80	80	80	80	100	60	80	80					80	100	100	80	100	80	80	60	80	80	80	100				80	60	100	100	80	80	80	80	80	80	100	100	60	100	80	80	80
120	70	90	80	90	80	80	90	70	70	100	70	80	70					80	90	80	80	80	80	90	80	90	80	90	100				100	70	80	90	90	80	80	90	80	90	80	80	80	90	90	80	90
[truncated: 5 more columns]

## Sheet: Figure 4 (organised by region)
	AREA	CA1				CA3				DG				Fimbria				Callosum				DN
		Young	Old Resilient	Old Frail		Young	Old Resilient	Old Frail		Young	Old Resilient	Old Frail		Young	Old Resilient	Old Frail		Young	Old Resilient	Old Frail		Young	Old Resilient	Old Frail
		0.414	1.371	0.963		1.30838	0.785	0.963		1.85033	1.809	1.89833		0.46	1.16	3.05		0.473	0.874	1.67		1.01033	2.3255	3.22467
		0.531	0.785	1.536		1.103	1.536	1.371		1.1376	1.36233	2.774		0.85	2.16	4.88		0.466	0.967	2.165		1.25925	2.75175	2.8255
		0.464	1.204	1.699		1.08367	1.699	1.204		1.23975	1.3745	2.135		0.6	2.41	2.57		0.768	0.209	3.318		1.0645	2.7175	4.28
		0.75	0.342333	1.227		1.1645	0.905333	1.016		1.33083	1.40067	1.32583		1.15	1.781	5.43		0.755	1.213	1.791		1.08475	1.89317	3.25325
		0.568	1.234	1.016		0.7728	1.098	1.432		1.3196	0.797333	2.05567		1.05	2.72067	3.53		0.956	0.8125	1.768		0.633333	0.5542	2.629
		0.534	0.706	1.432		0.2245	0.342	0.793		1.0336		2.02867		1.17	2.77033	4.48		0.276	0.83775	2.9605		1.75575	1.209	2.84625
		0.798		0.793		0.90175		1.7355		1.58767		1.85033		1.44		6.29		0.488333				1.95
		0.626		1.7355		0.758333				1.73933				1.86				0.633				0.50125
		1.4825								0.353				1.11								0.933833
		1.0175								0.37025				0.82725
		0.440667								0.705				0.934
	COUNT	CA1				CA3				DG				Fimbria				Callosum				DN
		Young	Old Resilient	Old Frail		Young	Old Resilient	Old Frail		Young	Old Resilient	Old Frail		Young	Old Resilient	Old Frail		Young	Old Resilient	Old Frail		Young	Old Resilient	Old Frail
		35	78	64		105.75	125	206		106.167	101.5	109.167		48	67	160		46	62	96		39.917	81.3942	99.9312
		39	54	80		74.4	143.375	159.8		71.4	82.6667	150.333		50	126	291		41	68	149		44.8999	79.0001	88.0682
		47	73	81		83.6667	118.2	213.2		76.25	89.5	127.2		62	131	180		58	21	116		43.7385	83.2584	96.7069
		54	66.5	76		83.5	174	126.2		85.1667	117.75	87.6		81	55	312		46	67	116		45.9748	52.7326	92.6085
		43	36.8	64		64.4	127	142.857		70.8	142	117.5		82	102	174		80	58	164		24.6414	51.2249	119.756
		40	56.3	84		63.6667	71.3333	143.375		65.6		111.667		87	92	254		22	71	110		61.0631	54.3871
		53		68		51		149.2		90.3333		106.167		84		269		48				63.0322
		42		107		41.5				109.333				120				63				62.1565
		89				52.9087				56				76				220				53.7018
		79.5								46.6667				29
		62.6												43
		53.9

## Sheet: Figure 5  CC & Fim
Corpus Callosum Myelin (luxol stain) VS Cognitive Score			Corpus Callosum Myelin (luxol stain) VS IBA1			Corpus Callosum
Cognitive Score (# errors)	255 - Transmittance (average)		Iba-1 area late CC	255 - Transmittance (average)		Young	Aged		Cognitively Resilient	Cognitively Frail		Young	Aged Cog. Res.	Aged Cog. Frail
5	154.533		0.172	133.297		150.212	116.544		150.212	133.297		150.212	116.544	114.067
9	133.297		0.545	154.346		154.533	134.082		154.533	154.346		154.533	134.082	99.125
4	138.29		1.584	124.807		177.095	146.298		177.095	114.067		138.29	146.298	130.492
1	150.212		0.703	114.067		178.365	114.067		178.365	99.125		177.095	139.963	124.807
2	178.365		0.897	130.492		158.356	99.125		158.356	130.492		178.365	123.285	116.638
5	177.095		0.512	138.29		143.97	130.492		143.97	124.807		158.356	136.024	139.41
7	158.356		0.78	150.212		133.297	124.807		116.544	116.638		143.97
3	143.97		0.37	158.356		154.346	116.638		134.082	139.41		133.297
8	154.346		0.313	143.97		138.29	139.41		146.298			154.346
9	124.807		0.644	116.544		130.659	139.963		138.29			130.659
7	99.125		0.16	146.298		123.032	123.285		130.659			123.032
8	114.067		1.623	99.125		119.11	136.024		123.032			119.11
8	130.492		1.531	134.082					119.11
5	116.544		1.919	116.638					136.024
1	161.217		1.213	133.967					139.963
4	146.298		0.8125	136.024					123.285
8	116.638		0.83775	117.78
9	139.41		0.488333	130.659
2	136.024		0.633	123.032
6	139.963		2.7845	119.11
4	123.285
2	130.659
6	123.032
6	119.11
Fimbria Myelin (luxol stain) VS Cognitive Score			Fimbria Myelin (luxol stain) VS IBA1							Fimbria
Cognitive Score	255 - Transmittance (average)		Iba-1 area Fimbria	255 - Transmittance (average)		Young	Aged		Cognitively Resilient	Cognitively Frail		Young	Aged Cog. Res.	Aged Cog. Frail
5	132.231		1.17	132.231		160.335	156.285		170.906	166.27		160.335	156.285	156.089
9	100.497		1.11	100.497		166.27	152.569		172.077	147.891		166.27	152.569	161.625
4	137.619		1.44	137.619		170.906	165.877		160.335	156.089		170.906	165.877	165.637
1	136.75		1.86	136.75		172.077	156.089		166.417	161.625		172.077	183.729	151.555
2	131.382		0.46	131.382		166.417	161.625		165.809	165.637		166.417	186.876	154.24
5	114.894		0.85	114.894		168.116	165.637		156.285	151.555		168.116	160.097	155.387
7	133.985		0.6	133.985		165.809	151.555		152.569	154.24		165.809
3	139.688		1.15	139.688		147.891	154.24		165.877	155.387		147.891
8	91.3221		1.05	91.3221		157.422	155.387		157.422	168.116		157.422
9	127.26		3.05	127.26		182.315	183.729		182.315			182.315
7	113.196		3.53	113.196			186.876		186.876
8	111.919		2.57	111.919			160.097		160.097
8	116.105		2.41	116.105					183.729
5	125.623		2.16	125.623
1	139.363		4.48	139.363
4	135.237		1.16	135.237
8	106.221		6.29	106.221
9	153.418		5.43	153.418
2	183.729		1.781	186.876
6	186.876		2.72067	183.729
4	160.097		2.77033	160.097
2	157.422		0.82725	157.422
6	182.315		0.934	182.315
6	139.717		3.38475	139.717

## Sheet: Figure 6 (data 4 ways)
		Stratum Radiatum
		Young	Old		Cog. Resilient	Cog frail		Young	Cog. Resilient	Cog frail		Correlation
		1.56402	1.62119		1.30577	1.80762		1.556258261*	0.904158	0.847109		Cog Score	4	8	9	9	7	4	8	2	5	7	3	8	5	4	1	3	2	4	6	6	8
		1.299	0.904158		0.960159	0.847109		1.56402	1.39537	1.07099		Sy38 density	1.80762	1.07024	0.847109	1.00488	0.919099	0.960159	1.11482	1.40226	1.54867	1.09535	1.3636	1.35327	1.56402	1.299	1.68313	1.62119	0.904158	1.39537	1.57274	1.30577	1.07024
		1.68313	1.39537		1.40226	1.00488		1.299	1.57274	1.07024
		1.30577	1.57274		1.54867	1.11482		1.68313	0.960159	1.00488
		1.35327	1.00488		1.3636	1.35327		1.30577	1.80762	1.11482
		1.09535	1.11482		1.56402	1.07099		1.35327	1.62119	0.919099
		1.40226	0.919099		1.299	1.07024		1.09535
		1.3636	0.960159		1.68313	0.919099		1.40226
		1.54867	1.80762		0.904158	1.09535		1.54867
			0.847109		1.39537	1.62119		1.3636
			1.07099		1.57274
			1.07024
		Molecular Layer
		Young	Old		Cog. Resilient	Cog frail		Young	Cog. Resilient	Cog frail		Correlation
		1.39805	0.862717		0.813498	1.26143		1.316898486*	0.569306	0.198933		Cog Score	4	8	9	9	7	4	8	2	7	3	8	5	4	1	3	2	4	6	6	8
		0.846219	0.569306		0.613884	0.198933		1.39805	0.626943	0.584081		Sy38 density	1.26143	0.821236	0.198933	0.502987	0.536068	0.613884	0.491333	0.736656	0.768086	0.726547	0.60223	1.39805	0.846219	1.21521	0.862717	0.569306	0.626943	0.881117	0.813498	0.584
		1.21521	0.626943		0.626943	0.502987		0.846219	0.881117	0.821236
		0.813498	0.881117		0.736656	0.491333		1.21521	0.613884	0.502987
		0.60223	0.502987		0.881117	0.60223		0.813498	1.26143	0.491333
		0.768086	0.491333		0.726547	0.584081		0.60223	0.862717	0.536068
		0.736656	0.536068		1.39805	0.821236		0.768086
		0.726547	0.613884		0.846219	0.536068		0.736656
			1.26143		1.21521	0.768086		0.726547
			0.198933		0.569306	0.862717
			0.584081
			0.821236
